# Supplementary material for: Optimization of HS-SPME-GC-MS for the Determination of Volatile Flavor Compounds in Ningxiang Pork
Source: Foods. 2023 Jan 8;12(2):297. doi: 10.3390/foods12020297 (PMC9857953; doi:10.3390/foods12020297)
Supplement: Supplementary file 1 [file foods-12-00297-s001.zip]

Archive with 1 entries (1 files):
- foods-2059606-supplementary.pdf
